# Supplementary material for: Signal transduction in light-oxygen-voltage receptors lacking the active-site glutamine
Source: Nat Commun. 2022 May 12;13:2618. doi: 10.1038/s41467-022-30252-4 (PMC9098866; doi:10.1038/s41467-022-30252-4)
Supplement: Supplementary file 4 — Supplementary Data 2 [file 41467_2022_30252_MOESM4_ESM.zip]

Archive with 1 entries (1 files):
- Fdark_vs_Flight_AsLOV2_Q513L.mtz
